# Supplementary material for: Aptamers as Theragnostic Tools in Prostate Cancer
Source: Biomolecules. 2022 Jul 29;12(8):1056. doi: 10.3390/biom12081056 (PMC9406110; doi:10.3390/biom12081056)
Supplement: Supplementary file 1 [file biomolecules-12-01056-s001.zip]

Archive with 1 entries (1 files):
- biomolecules-1793035-supplementary.pdf
